# Supplementary material for: Associations between the use of aspirin or other antiplatelet drugs and all-cause mortality among patients with COVID-19: A meta-analysis
Source: Front Pharmacol. 2022 Oct 5;13:989903. doi: 10.3389/fphar.2022.989903 (PMC9581252; doi:10.3389/fphar.2022.989903)
Supplement: Supplementary file 1 [file Table2.xlsx]

## Sheet: Sheet1
	Study type	Time	No of participants		Number	Age,median	Male	Hypertension	Diabetes	Cardiovascular disease	Coronary artery disease	Coronary heart disease	Chronic obstructive pulmonary disease	Hepatopathy	Nephropathy	Cancer	Glucocorticoid	Heparin	Invasive mechanical ventilation	Non-invasive mechanical ventilation	Inclusion criteria			Drug	Dosage	Time point of administration	Control intervention	Main outcome	Death，day	Diagnostic criteria		Major bleeding	Overt thrombosis
Alamdari et al, ¹⁶ 2020	Retrospective	30 January 2020 to 5 April 2020	459	Exposure group	53	61.8 (11.9)	320 (69.7%)	214 (46.6%)	119 (25.2%)	‐	‐	185 (40.3%)	32 (28.8%)	29 (6.3%)	99 (21.6%)	52 (11.3%)	80 (17.4%)	‐	‐	‐	In-hospital	Confirm COVID-19	‐	Aspirin	‐	‐	Usual care	In-hospital Mortality	‐	PCR	‐	‐	‐
				Control group	406
Lodigiani et al, ¹⁷ 2020	Retrospective	13 February 2020 to 10 April 2020	28	Exposure group	6	‐	‐	‐	‐	‐	‐	‐	‐	‐	‐	‐	‐	‐	‐	‐	In-hospital	Confirm COVID-19	‐	Aspirin	‐	‐	Usual care	In-hospital Mortality	‐	PCR	‐	‐	‐
				Control group	22	‐	‐	‐	‐	‐	‐	‐	‐	‐	‐	‐	‐	‐	‐	‐												‐	‐
Sahai et al, ¹⁸2020	Retrospective	13 March 2020 to 13 May 2020	496	Exposure group	248	‐	‐	‐	‐	‐	‐	‐	‐	‐	‐	‐	‐	‐	‐	‐	In-hospital	Confirm COVID-19	‐	Aspirin	81 mg	‐	Usual care	In-hospital Mortality	‐	PCR	‐	‐	‐
				Control group	248	‐	‐	‐	‐	‐	‐	‐	‐	‐	‐	‐	‐	‐	‐	‐												‐	‐
Meizlish et al, ⁴ 2021	Retrospective	March 2020 to June 2020	638	Exposure group	319	‐	‐	‐	‐	‐	‐	‐	‐	‐	‐	‐	‐	‐	‐	‐	In-hospital	Confirm COVID-19	‐	Aspirin	81mg	After admission	Usual care	In-hospital Mortality	‐	PCR	‐	‐	‐
				Control group	319
Yuan et al, ¹⁹ 2021	Retrospective	10 January 2020 to 30 March 2020	183	Exposure group	52	69.7 (1.1)	31 (59.6%)	32 (61.5%)	13 (25.0%)	3 (5.8%)	52 (100%)	‐	1 (1.9%)	‐	‐	‐	‐	‐	1 (1.9%)	10 (19.2%)	In-hospital	Pre-existing coronary artery disease	Confirm COVID-19	Aspirin	75-150 mg	Prior to admission	Usual care	In-hospital Mortality	‐	PCR	‐	‐	‐
				Control group	131	71.8 (0.9)	68 (51.9%)	70 (53.4%)	27 (20.6%)	6 (4.6%)	131 (100%)	‐	7 (5.3%)	‐	‐	‐	‐	‐	15 (11.5%)	34 (26.0%)									‐			‐	‐
Chow et al, ²º 2021	Retrospective	March 2020 to July 2020	412	Exposure group	98	61 (55–72)	61 (62.2%)	77 (78.6%)	54 (55.1%)	‐	34 (34.7%)	‐	‐	13 (13.3%)	31 (31.6%)	‐	3 (3.7%)	27 (27.6%)	6 (6.1%)	‐	In-hospital	Confirm COVID-19	‐	Aspirin	81 mg	Within 24 hours of admission or 7 days prior to admission	Usual care	In-hospital Mortality	‐	PCR	‐	6 (6.1%)	8 (8.2%)
				Control group	314	52 (37–65)	183 (58.3%)	165 (52.5%)	91 (29.0%)	‐	18 (5.7%)	‐	‐	21 (6.7%)	39 (12.4%)	‐	18 (6.7%)	77 (24.5%)	57 (18.2%)	‐									‐			24 (7.6%)	28 (8.9%)
Liu et al, ²¹ 2021	Retrospective	30 January 2020 to 27 May 2020	232	Exposure group	28	69.5 (61–77)	18 (64.3%)	20 (71.4%)	5 (17.9%)	6 (21.4%)	‐	15 (53.6%)	1 (3.6%)	‐	0	‐	133 (57.3%)	‐	‐	‐	In-hospital	Confirm COVID-19	‐	Aspirin	100 mg	Prevent embolic events for at least 5 days	Usual care	30-day In-hospital Mortality	30,60	PCR	‐	‐	‐
				Control group	204	54 (42–65)	109 (53.4%)	40 (19.6%)	23 (11.3%)	5 (2.5%)	‐	3 (1.5%)	5 (2.5%)	‐	4 (2.0%)	‐		‐	‐	‐												‐	‐
Merzon et al, ²² 2021	Retrospective	1 February 2020 to 30 June 2020	112	Exposure group	21	62.89 (14.67)	62 (55.4%)	46 (41.1%)	47 (41.9%)	‐	‐	‐	15 (13.39%)	‐	‐	‐	‐	‐	‐	‐	In-hospital	Confirm COVID-19	‐	Aspirin	Low dosage	Low-dose aspirin 4 weeks before COVID-19 RT-PCR testing	Usual care	In-hospital Mortality	‐	PCR	‐	‐	‐
				Control group	91
Osborne et al, ²³ 2021	Retrospective	2 March 2020 to 28 August 2020	26346	Exposure group	6324	67.46 (10.82)	6021 (95.2%)	5655 (89.4%)	3949 (62.4%)	‐	‐	1667 (26.4%)	5710 (28.5%)	‐	‐	‐	‐	‐	‐	‐	In-hospital or not	Confirm COVID-19	‐	Aspirin	‐	Pre-diagnosis standard care use of aspirin	Usual care	30-day all-cause mortality within or outside of hospital or outside of hospital care	14，30	PCR	‐	‐	‐
				Control group	20022	55.55 (17.21)	17466 (87.2%)	10653 (53.2%)	5670 (28.3%)	‐	‐	2184 (10.9%)	2770 (43.8%)	‐	‐	‐	‐	‐	‐	‐												‐	‐
Kim et al, ²⁴ 2021	Retrospective	1 January 2020 to 31 July 2020	259	Exposure group	124	‐	‐	‐	‐	‐	‐	‐	‐	‐	‐	‐	‐	‐	‐	‐	Not mentioned	Confirm COVID-19	‐	Aspirin	‐	Prior to admission	Usual care	In-hospital Mortality	‐	‐	‐	‐	‐
				Control group	135
Haji Aghajani et al, ²⁵ 2021	Retrospective	March 2019 to July 2020	991	Exposure group	336	65.75 (14.33)	189 (56.0%)	210 (62.5%)	160 (47.6%)	‐	137 (40.8%)	40 (11.9%)	34 (10.1%)	‐	‐	9 (2.7%)	101 (30.1%)	‐	‐	‐	In-hospital	Severe to critical COVID‐19	‐	Aspirin	80 mg	After admission	Usual care	In-hospital Mortality	‐	PCR	‐	‐	‐
				Control group	655	58.50 (17.41)	355 (54.0%)	197 (30.0%)	143 (21.8%)	‐	57 (8.7%)	23 (3.5%)	39 (5.9%)	‐	‐	33 (5.0%)	186 (28.4%)	‐	‐	‐												‐	‐
Zhao et al, ²⁶ 2021	Retrospective	13 February 2020 to 4 March 2021	946	Exposure group	473	64 (16.0)	273 (57.7%)	370 (78.2%)	212 (44.8%)	133 (28.1%)	‐	349（73.9%）	186 (39.3%)	83 (17.5%)	155 (32.8%)	114 (24.1%)	‐	‐	‐	‐	In-hospital	Critically ill COVID-19	‐	89.2% low dose (81mg) and 10.8% high dose (300/325mg)	‐	‐	Usual care	30-day in-hospital mortality	30	PCR	‐	‐	‐
				Control group	473	64 (18.0)	260 (55.0%）	362 (76.5%)	215 (45.5%)	118 (24.9%)	‐	331（70.0%）	183 (38.7%)	88 (18.6%)	134 (28.3%)	101 (21.4%)	‐	‐	‐	‐												‐	‐
Mura et al, ²⁷ 2021	Retrospective	‐	‐	Exposure group	527	‐	‐	‐	‐	‐	‐	‐	‐	‐	‐	‐	‐	‐	‐	‐	In-hospital	Confirm COVID-19	‐	Aspirin	‐	‐	Usual care	Mortality	‐	‐	‐	‐	‐
				Control group	‐
Son et al, ²⁸ 2021	Retrospective	Until 4 June 2020	‐	Exposure group	‐	‐	‐	‐	‐	‐	‐	‐	‐	‐	‐	‐	‐	‐	‐	‐	Not mentioned	Confirm COVID-19	‐	Aspirin	‐	For more than 14 days before index date	Usual care	Mortality	‐	PCR	‐	‐	‐
				Control group	‐
Sisinni et al, ²⁹ 2021	Retrospective	21 February 2020 to 22 April 2020	984	Exposure group	253	76 (67-82)	171 (68.0%)	215 (85.0%)	85 (34.0%)	58 (23.0%)	81 (33.0%)	‐	53 (21.0%)	‐	42 (17.0%)	19 (8.0%)	43 (27.0%)	88 (53.0%)	25 (10.0%)	41 (17.0%)	In-hospital	Confirm COVID-19	‐	Acetylsalicylic acid	83% 100mg/d, 17% 75mg/d	At least 7 days before admission	Usual care	In-hospital mortality	30-day	PCR	‐	‐	‐
				Control group	731	71 (61-80)	507 (69.0%)	389 (54.0%)	103 (14.0%)	37 (5.0%)	21 (3.0%)	‐	87 (12.0%)	‐	56 (8.0%)	41 (6.0%)	164 (37.0%)	282 (63.0%)	98 (14.0%)	143 (20.0%)												‐	‐
Formiga et al, ³º 2022	Retrospective	1 March 2020 to 1 May 2021	6176	Exposure group	3291	77.6 (70–85.2)	2053 (62.4%)	2599 (79.0%)	1235 (37.5%)	662 (20.1%)	‐	‐	371 (11.3%)	124 (3.8%)	390 (11.9%)	372 (11.3%)	1663 (50.5%)	404 (12.3%)	‐	‐	In-hospital	Confirm COVID-19	‐	Acetylsalicylic acid	‐	At the time of hospital admission	Usual care	In-hospital mortality	‐	PCR	‐	‐	75 (2.2%)
				Control group	2885	79 (70.6–86.1)	1704 (59.1%)	2260 (78.3%)	1021 (35.4%)	524 (18.2%)	‐	‐	317 (11.0%)	133 (4.6%)	312 (10.8%)	353 (12.2%)	1439 (49.9%)	406 (14.1%)	‐	‐												‐	63 (2.2%)
Sullerot et al, ³¹ 2022	Retrospective	1 March 2020 to 31 December 2020	1047	Exposure group	301	85.4 (81.3–89.3)	157 (52.2%)	‐	84 (28.0%)	‐	‐	‐	45 (18.0%)	16 (5.4%)	90 (30.1%)	50 (16.8%)	104 (34.6%)	‐	‐	‐	In-hospital	Confirm COVID-19	‐	Aspirin	‐	Prior to admission	Usual care	In-hospital all-cause mortality	30-day	PCR	‐	‐	‐
				Control group	746	85.9 (80.9–90.3)	353 (47.3%)	‐	173 (23.5%)	‐	‐	‐	132 (21.7%)	32 (4.3%)	280 (38.1%)	149 (20.8%)	262 (35.1%)	‐	‐	‐												‐	‐
Gogtay et al, ³² 2022	Retrospective	March 2020 to April 2020	125	Exposure group	38	32 (84.2%)	18 (47.4%)	‐	‐	‐	‐	‐	‐	‐	‐	‐	‐	‐	‐	‐	Not mentioned	Confirm COVID-19	‐	Aspirin	81mg/d	Prior to admission	Usual care	Mortality	‐	PCR	‐	‐	2 (5.2%)
				Control group	87	50 (57.4%)	23 (26.4%)	‐	‐	‐	‐	‐	‐	‐	‐	‐	‐	‐	‐	‐												‐	1 (1.1%)
Al Harthi et al, ³³ 2022	Retrospective	1 March 2020 to 31 March 2021	352	Exposure group	176	67.4 (12.02)	125 (71.8%)	143 (82.2%)	128 (73.6%)	‐	6 (3.4%)	‐	‐	5 (2.9%)	31 (17.8%)	5 (2.9%)	156 (91.2%)	‐	‐	‐	In intensive care units	Confirm COVID-19	Critically ill	Aspirin	81-100mg/d	Before or after admission	Usual care	In-hospital mortality	30-day	PCR	‐	‐	‐
				Control group	176	67.8 (13.68)	113 (64.9%)	103 (58.9%)	113 (64.6%)	‐	3 (1.7%)	‐	‐	3 (1.7%)	16 (9.1%)	4 (2.3%)	159 (91.4%)	‐	‐	‐												‐	‐
Russo et al, ³⁴ 2020	Retrospective	February 2020 to April 2020	192	Exposure group	55	67.7 (15.2)	115 (59.9%)	111 (57.8%)	42 (21.9%)	‐	26 (13.5%)	36（18.8%）	26 (13.5%)	‐	12 (6.2%)	‐	‐	‐	‐	‐	In-hospital	Confirm COVID-19	‐	a	‐	Prior to admission	Usual care	In-hospital Mortality	‐	PCR	‐	‐	‐
				Control group	137
Tremblay et al, ³⁵ 2020	Retrospective	1 March 2020 to 1 April 2020	3531	Exposure group	672	68.77 (12.4)	401 (59.7%)	‐	‐	‐	‐	21 (3.2%)	118 (17.6%)	‐	‐	‐	‐	‐	130 (19.4%)	‐	In-hospital or not	Confirm COVID-19	‐	Antiplatelet	‐	Prior to admission	Usual care	All-cause mortality	‐	PCR	d	9 (1.3%)	14 (2.1%)
				Control group	2859	52.36 (17.6)	1533 (53.6%)	‐	‐	‐	‐	38 (1.3%)	392 (13.7%)	‐	‐	‐	‐	‐	332 (11.6%)	‐												11 (0.4%)	29 (1.0%)
Abu-Jamous et al, ³⁶ 2020	Retrospective	‐	315	Exposure group	297	‐	‐	‐	‐	‐	‐	‐	‐	‐	‐	‐	‐	‐	‐	‐	Not mentioned	Confirm COVID-19	‐	Antiplatelet	‐	‐	Usual care	Mortality	‐	‐	‐	‐	‐
				Control group	18
Fröhlich et al, ³⁷ 2021	Retrospective	1 February 2020 to 15 April 2020	5971	Exposure group	912	79 (69–84)	582（63.8%）	838 (91.9%)	405 (44.4%)	‐	‐	408（44.7%）	153 (16.8%)	34 (3.7%)	321 (35.2%)	28 (3.1%)	‐	‐	‐	‐	In-hospital	Confirm COVID-19	‐	Antiplatelet	‐	‐	Usual care	All-cause in-hospital mortality	‐	PCR	‐	‐	‐
				Control group	5059	65 (52–79)	2475 (48.9%)	2802 (55.4%)	1065 (21.1%)	‐	‐	708（14.0%）	542 (10.7%)	156 (3.1%)	754 (14.9%)	129 (2.5%)	‐	‐	‐	‐												‐	‐
Ho et al, ³⁸ 2021	Retrospective	25 February 2020 to 31 July 2020	27772	Exposure group	720	66 (55–77)	385 (53.0%)	342 (48.0%)	325 (45.0%)	‐	‐	‐	‐	‐	‐	‐	‐	‐	‐	‐	In-hospital	Confirm COVID-19	‐	Aspirin (N =679), clopidogrel (N =147)	‐	Within 90 days prior to SARS-CoV-2 diagnosis	Usual care	c	‐	Not mentioned	‐	‐	‐
				Control group	27052	41 (30–53)	13030 (48.0%)	1538 (6.0%)	1880 (7.0%)	‐	‐	‐	‐	‐	‐	‐	‐	‐	‐	‐												‐	‐
Zhou et al, ³⁹ 2021	Retrospective	1 January 2020 to 22 August 2020	876	Exposure group	292	‐	‐	‐	‐	‐	‐	‐	‐	‐	‐	‐	‐	‐	‐	‐	In-hospital	Severe COVID-19	‐	Antiplatelet	‐	‐	Usual care	In-hospital Mortality	‐	PCR	‐	‐	‐
				Control group	584
Pan et al, ⁴º 2021	Retrospective	1 March 2020 to 9 April 2020	762	Exposure group	239	69.6 (12.5)	144（60.3%）	214 (89.5%)	139 (58.2%)	‐	100 (41.8%)	39 (16.3%)	15 (6.3%)	‐	70 (29.3%)	‐	‐	‐	‐	‐	In-hospital	Confirm COVID-19	‐	b	‐	Pre-hospitalization antiplatelet medication use	Usual care	In-hospital Mortality	‐	PCR	‐	‐	‐
				Control group	523	58.5 (16.2)	284（54.3%）	258 (49.3%)	152 (29.1%)	‐	32 (6.1%)	24 (4.6%)	36 (6.9%)	‐	65 (12.4%)	‐	‐	‐	‐	‐												‐	‐
Chow et al, ⁴¹ 2021	Retrospective	February 2020 to September 2020	17347	Exposure group	6781	72 (64–80)	3696 (54.5%)	4477 (66.0%)	3391 (50.0%)	5226 (77.1%)	‐	‐	1502 (22.2%)	‐	1780 (26.2%)	‐	3559 (52.5%)	‐	‐	‐	In-hospital	Confirm COVID-19	‐	g	f	Prior to admission	Usual care	In-hospital mortality	‐	PCR	‐	537(7.9%)	432(6.4%)
				Control group	10566	72 (64–80)	5635 (53.3%)	6948 (65.8%)	5171 (48.9%)	8039 (76.1%)	‐	‐	2298 (21.7%)	‐	2704 (25.6%)	‐	5645 (53.4%)	‐	‐	‐												846(8.0%)	736(7.0%)
Chow et al, ⁴² 2022	Prospective	1 January 2020 to 10 September 2021	25372	Exposure group	13795	65 (53-74)	7018 (50.9%)	7386 (53.5%)	4713 (34.2%)	‐	‐	4093 (29.7%)	1762 (12.8%)	‐	3267 (23.7%)	‐	3141 (22.8%)	1470（10.7%）	‐	‐	In-hospital	Confirm COVID-19	Moderate COVID-19	Aspirin	81 mg	First day after admission	Usual care	28-day in-hospital mortality	28	PCR	‐	1056(7.7%)	184（1.3%）
				Control group	98275	63 (47-75)	49280 (50.1%)	48021 (48.9%)	30385 (30.9%)	‐	‐	26128 (26.6%)	11298 (11.5%)	‐	20421 (20.8%)	‐	20298 (20.7%)	9099（9.3%）	‐	‐												6637 (6.8%)	2363（2.4%）
Giacomelli et al, ⁴³ 2020	Prospective	21 February 2020 to 19 March 2020	233	Exposure group	33	61.0 (11.0)	72 (30.9%)	‐	‐	‐	‐	‐	‐	‐	‐	‐	16（6.9%）	‐	‐	‐	In-hospital	Confirm COVID-19	‐	Antiplatelet	‐	‐	Usual care	In-hospital Mortality	‐	PCR	‐	‐	‐
				Control group	200
Xiang et al, ⁴⁴ 2021	Prospective	31 January 2020 to 9 November 2020	3858	Exposure group	‐	‐	‐	‐	‐	‐	‐	‐	‐	‐	‐	‐	‐	‐	‐	‐	Not mentioned	Confirm COVID-19	‐	Antiplatelet	‐	‐	Usual care	Mortality	‐	‐	‐	‐	‐
				Control group	‐
Santoro et al, ⁴⁵ 2022	Prospective	16 January 2020 to 30 May 2020	7716	Exposure group	730	74 (12.0)	496 (68.0%)	584 (80.0%)	285 (39.0%)	489 (67.0%)	‐	‐	175 (24.0%)	‐	88 (12.0%)	117 (16.0%)	226 (31.0%)	‐	‐	‐	In-hospital	Confirm COVID-19	‐	e	‐	After admission within 24 hours	Usual care	All-cause mortality	‐	PCR	‐	15 (2.1%)	21 (2.9%)
				Control group	6986	63 (17.0)	3982 (57.0%）	3074 (44.0%)	1118 (16.0%)	1188 (17.0%)	‐	‐	1188 (17.0%)	‐	419 (6.0%)	838 (12.0%)	2026 (29.0%)	‐	‐	‐												168 (2.4%)	175 (2.5%)
Supplementary Table 2 General characteristics of retrospective and prospective cohort studies. PCR, polymerase chain reaction. a, 44 (22.9%) acetylsalicylic acid, 5 (2.6%) P2Y12 inhibitor and 6 (3.1%) double antiplatelet therapy. b, 199 (83.3%) aspirin alone, 9 (3.8%) clopidogrel alone, and 1 (0.4%) ticagrelor alone,30(12.6%) dual antiplatelet therapy, of which 24 (80.0%) aspirin and clopidogrel,…
