# Supplementary material for: Associations between the use of aspirin or other antiplatelet drugs and all-cause mortality among patients with COVID-19: A meta-analysis
Source: Front Pharmacol. 2022 Oct 5;13:989903. doi: 10.3389/fphar.2022.989903 (PMC9581252; doi:10.3389/fphar.2022.989903)
Supplement: Supplementary file 2 [file Table3.xlsx]

## Sheet: Sheet1
	Connors et al, ⁴⁶ 2021		RECOVERY et al, ⁴⁷ 2022		Bradbury et al, ⁴⁸ 2022		Bradbury et al, ⁴⁸ 2022
Time	September 2020 to June 2021		1 November 2020 to 21 March 2021		30 October 2020 to 26 July 2021		30 October 2020 to 26 July 2021
	Exposure group	Control group	Exposure group	Control group	Exposure group	Control group	Exposure group	Control group
Number	144	136	7351	7541	563	521	448	521
Inclusion criteria	Outpatient		In-hospital		In-hospital		In-hospital
	Symptomatic clinically stable		Confirm COVID19		Critically ill		Critically ill
	Confirm COVID-19		‐		Confirm COVID-19		Confirm COVID-19
Age,median	54.0 (46.0-59.0)	54.0 (45.0-59.0)	59.2 (45.1-73.3)	59.3 (45.0-73.6)	57.0 (48.0-64.0)	57.0 (48.0-63.0)	57.0 (49.0-65.0)	57.0 (48.0-63.0)
Male	69 (42.1%)	68 (41.5%)	4570 (62.0%)	4631 (61.0%)	366 (64.8%)	346 (65.4%)	316 (69.5%)	346 (65.4%)
Hypertension	55 (33.5%)	54 (32.9%)	‐	‐	‐	‐	‐	‐
Diabetes	29 (17.7%)	24 (14.6%)	1588 (22.0%)	1659 (22.0%)	134 (23.8%)	112 (21.5%)	93 (20.7%)	112 (21.5%)
Coronary heart disease	‐	‐	776 (11.0%)	788 (10.0%)	18 (3.3%)	26 (5.0%)	23 (5.3%)	26 (5.0%)
Chronic obstructive pulmonary disease	‐	‐	1425 (19.0%)	1411 (19.0%)	113 (20.1%)	97 (18.6%)	88 (19.6%)	97 (18.6%)
Hepatopathy	‐	‐	67 (1.0%)	53 (1.0%)	‐	‐	‐	‐
Nephropathy	‐	‐	214 (3.0%)	251 (3.0%)	16 (3.0%)	18 (3.7%)	18 (4.3%)	18 (3.7%)
Remdesivir	‐	‐	‐	‐	113 (20.1%)	126 (24.2%)	87 (19.4%)	126 (24.2%)
Tocilizumab	‐	‐	‐	‐	248 (44.1%)	217 (41.7%)	201 (44.9%)	217 (41.7%)
Corticosteroid	‐	‐	6906 (94.0%)	7109(94.0%)	552 (98.2%)	511 (98.1%)	433 (96.7%)	511 (98.1%)
Heprin	‐	‐	6885 (94.0%)	702(93.0%）	520 (92.4%)	488 (93.7%)	403 (90.0%)	488 (93.7%)
Invasive mechanical ventilation	‐	‐	358 (5.0%)	372 (5.0%)	213 (37.7%)	194 (36.7%)	161 (35.4%)	194 (36.7%)
Non-invasive mechanical ventilation	‐	‐	2057 (28.0%)	2133 (28.0%)	227 (40.2%)	202 (38.2%)	173 (38.0%)	202 (38.2%)
Drug	Aspirin		Aspirin		Aspirin		P2Y12 inhibitors
Dosage	81 mg/d		150 mg/d		75-100 mg/d		b (if aged ≥75 years or weight <60 kg)
Time point of administration	After admission		After admission		After admission		After admission
Control intervention	Placebo		Usual care		Usual care		Usual care
Main outcome	a		Mortality		Mortality		Mortality
Death，day	45		28		21		21
Diagnostic criteria	PCR		PCR (97.0%)		Clinically suspected or microbiologically confirmed		Clinically suspected or microbiologically confirmed
Major bleeding	6 (4.2%)	3 (2.2%)	115 (1.6%)	76 (1.0%)	11 (2.0%）	2 (0.38%)	10 (2.3%)	2 (0.38%)
Overt thrombosis	‐	‐	339 (4.6%)	396 (5.3%)	69 (12.3%）	65 (12.5%)	43 (9.8%)	65 (12.5%)
Supplementary Table 3 General characteristics of randomized controlled trials. a, Symptomatic deep venous thrombosis, pulmonary embolism, arterial thromboembolism, myocardial infarction, ischemic stroke, hospitalization for cardiovascular or pulmonary events, and all-cause mortality for up to 45 days after treatment initiation. b, Clopidogrel, 75mg/d; ticagrelor, 60mg twice daily; prasugrel, a 60…
