# Supplementary material for: Associations between the use of aspirin or other antiplatelet drugs and all-cause mortality among patients with COVID-19: A meta-analysis
Source: Front Pharmacol. 2022 Oct 5;13:989903. doi: 10.3389/fphar.2022.989903 (PMC9581252; doi:10.3389/fphar.2022.989903)
Supplement: Supplementary file 3 [file Table1.xlsx]

## Sheet: Sheet1
Authors' first name	Interventions	Exposure group		Control group		Type	No of participants
		Death	Total	Death	Total
Alamdari et al, ¹⁶ 2020	Aspirin	9	53	54	406	Retrospective	459
Lodigiani et al, ¹⁷ 2020	Aspirin	2	6	5	22	Retrospective	28
Sahai et al, ¹⁸2020	Aspirin	33	248	38	248	Retrospective	496
Meizlish et al, ⁴ 2021	Aspirin	-	319	-	319	Retrospective	638
Yuan et al, ¹⁹ 2021	Aspirin	11	52	29	131	Retrospective	183
Chow et al, ²º 2021	Aspirin	26	98	73	314	Retrospective	412
Liu et al, ²¹ 2021	Aspirin	1	28	9	204	Retrospective	232
Merzon et al, ²² 2021	Aspirin	1	21	6	91	Retrospective	112
Osborne et al, ²³ 2021	Aspirin	274	6324	1257	20022	Retrospective	26346
Kim et al, ²⁴ 2021	Aspirin	14	124	23	135	Retrospective	259
Haji Aghajani et al, ²⁵ 2021	Aspirin	-	336	-	655	Retrospective	991
Zhao et al, ²⁶ 2021	Aspirin	368	473	421	473	Retrospective	946
Mura et al, ²⁷ 2021	Aspirin	165	527	-	-	Retrospective	-
Son et al, ²⁸ 2021	Aspirin	37	-	91	-	Retrospective	-
Sisinni et al, ²⁹ 2021	Aspirin	-	253	-	731	Retrospective	984
Formiga et al, ³º 2022	Aspirin	1000	3291	874	2885	Retrospective	6176
Sullerot et al, ³¹ 2022	Aspirin	104	301	229	746	Retrospective	1047
Gogtay et al, ³² 2022	Aspirin	12	38	21	87	Retrospective	125
Al Harthi et al, ³³ 2022	Aspirin	95	176	97	176	Retrospective	352
Russo et al, ³⁴ 2020	Antiplatelet	10	55	25	137	Retrospective	192
Tremblay et al, ³⁵ 2020	Antiplatelet	169	672	317	2859	Retrospective	3531
Abu-Jamous et al, ³⁶ 2020	Antiplatelet	158	297	2	18	Retrospective	315
Fröhlich et al, ³⁷ 2021	Antiplatelet	314	912	1512	5059	Retrospective	5971
Ho et al, ³⁸ 2021	Antiplatelet	-	720	-	27052	Retrospective	27772
Zhou et al, ³⁹ 2021	Antiplatelet	70	292	91	584	Retrospective	876
Pan et al, ⁴º 2021	Antiplatelet	-	239	-	523	Retrospective	762
Chow et al, ⁴¹ 2021	Antiplatelet	1280	6781	2271	10566	Retrospective	17347
Chow et al, ⁴² 2022	Aspirin	1410	13795	11577	98275	Prospective	112070
Giacomelli et al, ⁴³ 2020	Antiplatelet	13	33	35	200	Prospective	233
Xiang et al, ⁴⁴ 2021	Antiplatelet	-	-	-	-	Prospective	-
Santoro et al, ⁴⁵ 2022	Antiplatelet	131	730	1327	6986	Prospective	7716
Connors et al, ⁴⁶ 2021	Aspirin	4	144	4	136	RCT	280
RECOVERY et al, ⁴⁷ 2022	Aspirin	1222	7351	1299	7541	RCT	14892
Bradbury et al, ⁴⁸ 2022	Aspirin	161	563	167	521	RCT	1084
Bradbury et al, ⁴⁸ 2022	P2Y12 inhibitors	127	448	167	521	RCT	969
Supplementary Table 1 General characteristics of studies. RCT, randomized controlled trial.
